# Supplementary material for: Shifting Valproic Acid to Levetiracetam in Women of Childbearing Age With Epilepsy: A Retrospective Investigation and Review of the Literature
Source: Front Neurol. 2020 Apr 24;11:330. doi: 10.3389/fneur.2020.00330 (PMC7193743; doi:10.3389/fneur.2020.00330)
Supplement: Supplementary file 1 [file Data_Sheet_1.xlsx]

## Sheet: All data
Case No.	Etiology	Date of birth	Age	Outcome	Pre-switch year	Onset year	Onset age	duration of epilepsy (min)	BMI	Initial Fever	Seizure Kind Number	Epilepsy Seizure type						Epilepsy syndrome	EEG localization	psychiatric comorbidity	Brain MRI / CT	Pharmocoresistant	Maxium AED used	Current AED used	Family History	Base line Sz frequency	Switch reason	Pre-change Sz times	Post change Sz times	Maxium Depakine dose	Pre-change Depakine dose	Post-change Depakine dose	Duration of switch tme	Post change EEG	Pre-Switch AE	Post-Switch AE	AE	Baby	Keppra-Pre	Keppra-Last
												GTC	Myoclonic	Clonic	Staring	Twitching	Absence
1	JME	2005-11-01	14	1	1	2015	10	3	24.3		2	1	1	0	0	0	0	1	3		1	0	2	2	1	1	1	1	0	500	500	500	0.1	1	0	0				15.7
2	JME	2001-10-01	18	1	5	2007	6	45	29.2		3	1	1	1	0	0	0	1	1	Positive	1	1	3	3	1	2	3	2	0	750	750	250	7		1	0	Alopecia			28.4
3	JME	1996-02-02	24	1	7	2007	11	3	19.7		2	1	1	0	0	0	0	1	1		1	0	2	2	1	0.25	3	0	0	750	500	70	4	4	1	0	Irregular menstration, Hand tremor			20
4	JME	1993-07-24	26	1	9	2002	9	3	20.8		2	1	1	0	0	0	0	1	1	-99	1	0	2	1	1	0	3	0	0	1000	1000	0	1	4	1	0	Acne, alopecia, Irregular MC	1.5yo, normal		4.1
5	JME	1993-11-29	26	1	10	2003	10	3	28.1		1	1	0	0	0	0	0	1	1	-99	1	0	2	0	1	0	2	0.25	0	400	400	0	2	1	0	0				0
6	JME	1988-06-03	31	1	9	2003	15	5	-99		1	1	0	0	0	0	0	1	4	-99	-99	1	4	4	2	1	3	0	0	1000	1000	250	6	4	1	0	irregulary MC, Alopecia			10
7	JME	1983-07-12	36	1	23	1989	6	3	26.9		1	1	0	0	0	0	0	1	1	-99	1	0	2	2	1	0	2	1	0	1000	70	0	0.1	1	0	0				7.6
8	JME	2000-07-17	19	1	3	2014	14	3	17.2		1	1	0	0	0	0	0	2	2	4	2	1	3	3	1	0	3	0	0	1000	1000	125	1.5		1	0	hand tremor, irregular menstration			22.7
9	Rolandic Epilepsy	2006-07-01	13	1	1	2014	8	1	21.7		0							3	1	1	1	0	2	0	1	3	3	3	0	200	200	0	0.1	4	0	0				0
10	Encephalitis	1995-04-02	25	1	13	2000	5	3	19.5		2	1	0	1	0	0	0	4	1	2	1	1	4		1	0	1	1	0	400	400	0	2	4	1	0	Hand tremor	2yo, normal		8.8
11	Encephalitis	1997-09-17	22	1	11	2003	6	5	27.2		2	1	0	0	1	0	0	4	1	3	2	1	3	2	1	0.25	3	1	0	1500	1500	250	4		1	0	Alopecia, Hand tremor, Irregular menstration			7.9
12	Encephalitis / MS	1996-10-05	23	1	12	2002	6	2	22.4		2	1	0	0	1	0	0	2	1	-99	2	1	3	3	1	0.5	2	0.5	0	500	500	20	4	1	1	0	Alopecia			38.6
13	TBI	2006-09-21	13	1	10	2007	1	5	19.3		1	0	0	0	0	1	0	5	1	1	2	1	4	4	1	3	1	3	0	750	750	500	1.5	1	0	0				28.6
14	HIE	1996-12-17	23	1	3	2008	12	3	26.9		1	1	0	0	0	0	0	2	4	-99	-99	0	2	1	1	0	2	0	0	1000	250	0	0.1	4	1	0	Skin rash			6.7
15	Epilepsy	2001-02-07	19	1	8	2002	1	5	19	1	1	1	0	0	0	0	0	2	1	1	1	1	3	1	1	0.5	3	1	0	500	200	0	1	1	0	0				30
16	Epilepsy	1997-12-15	22	1	11	2004	7	5	17.9		1	1	0	0	0	0	0	2	1	-99	1	0	2	1	1	0.25	2	0	0	750	500	250	4	1	1	0	Menorrhagia			0
17	Epilepsy, Frontal	1986-08-29	33	1	9	2000	14	3	21		2	1	0	0	0	0	1	2	1	-99	1	0	2	1	1	0	2	0	0	1000	1000	0	1	2	1	0	PCOS, Irregular Menstaration, Alopecia			2.7
18	Epilepsy, Frontal	1996-10-16	23	1	20	1997	1	5	19.5		1	1	0	0	0	0	0	2	1	-99	1	1	3	0	1	0.25	2	0	0	1000	1000	0	1	1	0	0				0
19	Epilepsy, Left MTS	1995-06-07	24	1	5	2009	14		24.1		1	1	0	0	0	0	0	2	4	-99	2	0	2	2	1	1	1	30	1	1000	1000	250	5	4	1	0	Alopecia			36.8
20	Epilepsy, Left MTS	1991-11-04		1	10	2002	11	5	22.8		2	1	0	0	0	1	0	2	1	-99	2	0	2	1	2	0	2	0	0	1000	500	0	0.5	1	1	0	Irregulary MC,	5mo, 5yo, normal		28
21	JME	1988-01-04	32	0		2000	12	5	22.5		1	1	0	0	0	0	0	1	1	-99	-99	1	3	3	1	1	2	0	1	1250	250	1250	5	4	1	0	Irregulary MC,			29.8
22	JME	1999-09-29	20	0	8	2009	10	3	30.9		2	1	0	0	0	0	1	1	2	-99	2	1	3	3	1	0.25	1	2	0	1000	1000	1000	1	1	1	0	irregular menstration			5.9
23	Epilepsy	2007-11-10	12	0	10	2007	0.5	1	19.4		1	1	0	0	0	0	0	2	1	-99	1	1	3	3	1	12	1	30	0	800	200	800	1.5	1	0	0				20.2
24	JME	1988-04-07	32	0	11	2001	13	5	20.5		1	1	0	0	0	0	0	2	3	-99	1	1	4	2	1	1	2	1	0	1500	500	500	8	1	0	0				8.9
																		1. Focal 2, General 3 1+2，4. Negative			1. Negatiuve	0. Negative
																					2. Positive	1. Positive

## Sheet: Figure data
No.	Birthday	Etiology	Last OPD	Switch Date	Switch Duration	Follow-up Duration (Months)	Pre-switch year	Change Reason	Last Condition	Change Complication	Change Dose (mg/day)	0	1	2	3	4	5	6	7	8	9	10	11	12	15	18	21	24	27	36	48	60	72	84	96
1	2005-11-01	JME	2019-07-03	2016-05-25	1	36	1	1	3	1	500	11	11	11	11	11	11	11	11	11	11	11	11	11	11	11	11	11	11	11
2	2001-10-01	JME	2019-07-01	2012-01-07	78	78	5	2	3	1	750	18	17.5	11.6	6	3	6	6	6	6	12	12	12	12	12	10	10	9	9	9	6	6	6	3
3	1996-02-02	JME	2019-08-01	2014/07//03	24	60	7	2	3	1	500	9	5	5	5	5	5	5	5	5	5	5	5	5	5	5	5	2.5	2.5	2.5	2.5	2.5
4	1993-07-24	JME	2019-07-31	2011-10-15	5	93	9	3	2	1	750	15	11	5	5	5	0	0	0	0	0	0	0	0	0	0	0	0	0	0	0	0	0	0	0
5	1993-11-29	JME	2016-09-17	2013-07-20	24	24	10	3	1	1	400	5	2.5	2.5	2.5	2.5	2.5	2.5	2.5	2.5	2.5	2.5	2.5	1.5	0.7	0.7	0.7	0	0	0
6	1988-06-03	JME	2019-08-21	2012-03-08	2	89	9	3	3	1	750	16	10	5	5	5	5	5	5	5	5	5	5	5	5	5	5	5	5	5	5	5	5	5
7	1983-07-12	JME	2019-07-25	2012-12-15	1	79	23	2	4	1		0.5	0	0	0	0	0	0	0	0	0	0	0	0	0	0	0	0	0	0	0	0	0	0
8	2000-07-17	JME	2019-08-03	2017-06-29	26	26	3	3	3	1	750	15	15	15	10	5	5	5	5	5	5	2.5	2.5	2.5	2.5	2.5	2.5	2.5	2
9	2006-07-01	Rolandic Epilepsy	2019-04-27	2015-04-25	9	48	1	3	1	1	600	18	3	3	3	3	3	3	3	1.5	0	0	0	0	0	0	0	0	0	0	0
10	1995-04-02	Encephalitis	2019-08-08	2013-07-03	27	72	13	1	2	1	400	9	8.6	8.6	8.6	8.6	8.6	8.6	8.6	8.6	8.6	8.6	8.6	8.6	8.6	3.8	1.9	1	0	0	0	0	0
11	1997-09-17	Encephalitis	2019-07-24	2014-11-12	48	56	11	1	3	1	1500	29	29	29	29	23	17.4	17.4	17.4	17.4	17.4	17.4	17.4	17.4	17.4	17.4	17.4	17.4	11	7	4	4
12	1996-10-05	Encephalitis / MS	2019-08-01	2014-08-28	60	60	12	2	4	1	500	10	9.5	9.5	9.5	9.5	9.5	9.5	9.5	9.5	9.5	9.5	9.5	9.5	9.5	9.5	9.5	9.5	9.5	5	1.5	0
13	2006-09-21	TBI	2019-07-27	2017-07-12	24	24	10	1	2	2	750	21	21	21	21	21	21	21	21	21	21	21	21	21	21	12	6	0
14	1996-12-17	HIE	2019-07-04	2011-10-06	1	96	3	2	2	1	500	4	0	0	0	0	0	0	0	0	0	0	0	0	0	0	0	0	0	0	0	0	0	0
												0	1	2	3	4	5	6	7	8	9	10	11	12	15	18	21	24	27	36	48	60	72	84	96
15	2001-02-07	Epilepsy	2019-07-01	2010-12-20	4	96	8	3	2	1	200	8	8	4	4	0	0	0	0	0	0	0	0	0	0	0	0	0	0	0	0	0	0	0	0
16	1997-12-15	Epilepsy	2019-07-11	2015-01-28	36	54	11	1	1	3	500	11	17	17	17	17	17	17	17	17	17	17	17	17	17	17	17	17	11.4	0	0
17	1986-08-29	Epilepsy, Frontal	2018-11-07	2009-05-14	60	108	9	1	2	1	1000	18	17.6	17.6	17.6	9	9	9	9	9	9	9	9	9	9	9	9	5	5	2.5	1.3	0	0	0	0
18	1996-10-16	Epilepsy, Frontal	2019-07-03	2017-04-12	12	27	20	2	1	1	750	15	14.7	10	5	2.5	1.4	1.4	1.4	1.4	1.4	1.4	1.4	0	0	0	0	0
19	1995-06-07	Epilepsy, Left MTS	2019-08-17	2014-05-31	15	63	5	2	3	1	750	12	8	8	8	8	8	8	8	8	8	8	8	8	4.5	4.5	4.5	4.5	4.5	4.5	4.5	4.5
20	1991-11-04	Epilepsy, Left MTS	2019-07-04	2012-06-09	9	84	10	2	2	1	500	10	5	2.5	1.5	1.5	1.5	1.5	1.5	1.5	0	0	0	0	0	0	0	0	0	0	0	0	0	0
												0	1	2	3	4	5	6	7	8	9	10	11	12	15	18	21	24	27	36	48	60	72	84	96
21	1988-01-04	JME	2019-08-22	2013-01-17	12		13	2	3	2	250	5	5	5	5	5	10	10	10	10	20	20	20	25	25	25	25	25	25	25	25	25	25
22	1999-09-29	JME	2019-08-07	2017-05-24	21	27	8	1	3	2	250	4	7.2	7.2	7.2	7.2	7.2	7.2	7.2	14	14	14	14	14	10	6.25	12.5	12.5	12.5
23	2007-11-10	Epilepsy	2019-08-17	2017-04-29	9	27	10	1	3	2	400	7	6.3	6.3	6.3	6.3	6.3	6.3	6.3	17.3	22.7	22.7	22.7	22.7	22.7	22.7	22.7	22.7	22.7
24	1988-04-07	JME	2019-06-13	2012-02-04	60	88	11	2	3	2	500	9	4.5	4.5	2	2	2	1.4	1.4	1.4	1.4	9.5	9.5	9.5	14	18	35.7	25	25	25	16.7	8.3	8.3	8.3
					34.5		9.5					4.5
							Change Reason
						1	Poor control
						2	Pregnancy Planning / For Tapper Depakine
						3	Side Effect
									Last Condition
								1	Nil
								2	Keppra only
								3	Keppra + Depakine
								4	Keppra + Others
										Complications
									1	Nil
									2	Worse after added Keppra
									3	Discontinue Keppra due to side effect
